# Supplementary material for: Total Anomalous Systemic Venous Drainage with Heterotaxia Syndrome: A Rare Case
Source: Case Rep Cardiol. 2014 Aug 12;2014:392841. doi: 10.1155/2014/392841 (PMC4145383; doi:10.1155/2014/392841)
Supplement: Supplementary file 1 — It was shown that interrupted IVC was present with left sided azygos continuation at Video 1 and azygos vein was draining into left SVC at video 2. Video 3 showed that left SVC was draining into left sided atrium via completely unroofed coronary sinus. Non-restrictive atrial septal defect was shown at Video 4. Video 5 shown that following administration of contrast agent via left axillary vein (manual) and right subclavian vein (catheter), drainage of both veins into left SVC followed by left atrium. Video 6 shown that following administration of contrast agent via left axillary vein (manual) and left hemiazygos vein (catheter), drainage of both veins into left SVC was followed by left atrium. Video 7 shown that interventricular septum was intact. [file 392841.f1.zip]

Archive with 9 entries (7 files):
- 392841.f1/
- 392841.f1/392841 video/
- 392841.f1/392841 video/Video 1.wmv
- 392841.f1/392841 video/Video 2.wmv
- 392841.f1/392841 video/Video 3.wmv
- 392841.f1/392841 video/Video 4.wmv
- 392841.f1/392841 video/Video 5.mpg
- 392841.f1/392841 video/Video 6.mpg
- 392841.f1/392841 video/video 7.wmv
